# Supplementary material for: The Incidence and Prevalence of Primary Central Nervous System (CNS) Tumours in Canada (2010–2017), and the Survival of Patients Diagnosed with CNS Tumours (2008–2017)
Source: Curr Oncol. 2023 Apr 20;30(4):4311–28. doi: 10.3390/curroncol30040329 (PMC10137065; doi:10.3390/curroncol30040329)
Supplement: Supplementary file 1 [file curroncol-30-00329-s001.zip]

Archive with 1 entries (1 files):
- curroncol-2280749-supplementary.pdf
